# Supplementary material for: Effects of Ocean Acidification on Temperate Coastal Marine Ecosystems and Fisheries in the Northeast Pacific
Source: PLoS One. 2015 Feb 11;10(2):e0117533. doi: 10.1371/journal.pone.0117533 (PMC4324998; doi:10.1371/journal.pone.0117533)
Supplement: S1 Data — The data required to generate Fig. 3. (XLSX) [file pone.0117533.s005.xlsx]

## Sheet: fig3qdata
Arrowtooth	Chinook	Chum	Coho	Crabs	Dogfish	Euphausiids	Geoduck	Hake	Halibut	Herring	Lingcod	Pacific Cod	Pink Salmon	Pollock	Prawns	Rockfish	Sablefish	Sardines	Scallops	Sea Cucumbers	Sea Urchins	Shrimp	Sockeye	Sole	Squid Octopus
18.288	0	1	0	1	4.96389	1.0668	0.3048	1.8288	16.4534	0	14.6304	17.3736	0	17.3736	5.49	10.9689	21.9456	0	3.048	2.286	1.524	5.49	1	3.84	1.2192
49.3776	1	1	1	4	32.9166	1.0668	6.096	54.864	31.0896	2	39.1043	31.0896	1	31.0896	22.87	54.864	55.7784	1	7.1628	3.81	2.8956	45.75	2	29.2608	5.334
54.864	1	1	1	5.49	38.4048	1.3716	6.4008	65.8368	36.5704	4	45.72	36.576	1	36.576	23.79	65.8368	64.008	1	12.954	4.572	3.048	50.325	2	32.9184	6.096
60.3471	1	1.385	1	5.49	44.8056	1.83	6.858	73.148	42.0624	6.86	49.3776	43.8912	2	43.8912	31.11	73.15	72.2376	1	13.716	5.334	3.3528	53.985	2.7	36.576	6.096
62.1792	2	2	1	6.405	47.5488	1.83	7.3152	74.9808	45.72	7	51.2064	46.6344	2	46.6344	36.6	80.4628	76.8096	1	13.716	5.334	3.81	55.815	7	41.148	6.096
64.008	2	2	1	7	49.3776	1.83	7.62	82.2915	48.4632	7	53.0352	49.3749	3.575	49.3749	41.17	84.1248	82.296	1.85	13.716	5.6388	3.81	58.56	7	43.8912	6.858
65.8368	2	5.85	2	7.32	51.2064	1.83	7.62	85.9489	50.292	7	54.861	51.2036	4.89	51.2036	45.75	89.6	87.7734	7	13.716	6.096	3.81	60.39	7	45.72	6.858
67.6656	5.68	7	2	7.32	53.0352	1.83	7.62	89.6	51.2064	7	56.6897	53.03	5	53.03	45.75	91.435	91.4315	7	14.478	6.096	3.81	63.135	7	48.4632	7.3152
69.4906	7	7	2	7.32	54.861	1.83	7.62	91.435	53.0323	7	58.5184	53.9496	6	53.9496	48.49	93.2688	93.2688	7	15.24	6.096	3.81	64.05	7	50.292	7.62
70.4088	7	7	2	7.5	56.6874	1.83	7.9248	91.44	54.8593	7	60.3471	54.864	7	54.864	50.32	96.9211	96.012	7	15.24	6.096	3.81	64.965	7	51.2064	7.62
71.3232	7	7	3	7.5	58.5184	1.83	8.2296	91.44	54.864	7	61.2648	56.6928	7	56.6928	50.32	100.57	98.7552	7	15.24	6.096	4.1148	67.71	7	53.0352	7.62
73.148	7	7	7	8.235	60.3471	2.745	8.382	92.3544	56.6928	7	62.1792	58.5216	7	58.5216	54.9	102.407	101.498	7	15.24	6.096	4.2672	68.625	7	54.861	8.382
73.152	7	7	7	8.235	62.1758	2.745	8.382	95.0976	58.5184	7	64.0045	60.3471	7	60.3471	54.9	105.156	104.242	7	16.764	6.096	4.572	71.37	7	54.864	8.382
74.9808	7	7	7	9	64.0037	5.1452	8.5344	96.95	59.436	7	64.008	62.1758	7	62.1758	54.9	107.899	106.07	7	16.9164	6.096	4.572	73.2	7	56.6928	8.382
76.8054	7	7	7	9.15	64.008	5.4864	8.8392	100.567	60.3504	7	65.8332	63.0936	7	63.0936	54.9	109.722	109.722	7	17.526	6.5532	4.572	73.2	7	58.5216	9.144
76.8096	7	7	7	9.15	65.8368	5.4864	9.144	100.584	62.1792	7	65.8368	64.0045	7	64.0045	54.9	111.55	111.551	7	18.288	6.858	4.572	75.03	7	60.3456	9.144
78.6384	7	7	7	9.15	67.6656	5.4864	9.144	100.6	64	7	67.6619	64.008	7	64.008	56.73	113.386	114.3	7	18.288	6.858	4.572	76.86	7	62.0942	9.144
80.4672	7	7	7	9.15	69.4906	5.4864	9.144	103.327	64.008	7	67.6656	65.8332	7	65.8332	58.56	116.129	117.043	7	18.288	6.858	4.572	77.775	7	62.1792	9.144
82.29	7	7	7	9.15	70.4088	5.4864	9.144	105.156	64.9224	7	69.4906	65.8368	7	65.8368	59.47	118.865	120.694	7	18.8976	6.858	4.572	78.69	7	64.0045	9.144
82.296	7	7	7	10	71.3232	5.4864	9.144	106.1	65.8368	7	69.4944	67.6656	7	67.6656	59.47	119.786	122.53	7	19.05	6.858	4.572	79.605	7	64.008	9.6012
84.1248	7	7	7	10	73.148	5.4864	9.144	108.8	66.7512	7	71.3193	67.6656	7	67.6656	59.47	122.53	126.18	7	19.05	6.858	4.572	80.52	7	64.9224	9.906
85.9489	7	7	7	10	74.0664	5.4864	9.144	109.722	67.6656	7	71.3232	69.4906	7	69.4906	60.39	126.18	128.009	7	19.5072	6.858	4.572	81.435	7	65.8368	9.906
85.9536	7	7	7	10.065	74.9808	5.4864	9.144	109.722	67.6656	7	73.148	69.4944	7	69.4944	63.13	128.009	129.838	7	19.812	6.858	4.572	82.35	7	67.6619	9.906
87.7824	7	7	7	10.065	76.8096	5.49	9.144	109.728	69.4906	7	73.148	71.3193	7	71.3193	64.05	128.016	131.666	7	19.812	7.1628	4.572	82.35	7	67.6656	9.906
88.6968	7	7	7	10.98	77.724	5.49	9.144	109.728	69.4944	7	73.152	71.3232	7	71.3232	64.05	129.845	133.495	7	19.812	7.3152	4.572	82.35	7	69.4906	10.3632
89.6112	7	7	7	10.98	78.6384	5.49	9.144	110.65	71.3193	7	74.9767	73.14	7	73.14	64.05	131.674	135.324	7	19.812	7.62	4.572	83.265	7	69.4944	10.668
91.4315	7	7	7	10.98	80.4672	5.49	9.144	112.805	71.3232	7	74.9808	73.148	7	73.148	64.05	133.502	137.15	7	19.812	7.62	4.572	84.18	7	71.3193	10.668
91.435	7	7	7	10.98	82.29	5.49	9.144	113.4	73.1457	7	76.8054	73.152	7	73.152	64.05	135.331	137.16	7	19.812	7.62	4.572	85.095	7	72.2376	10.668
91.44	7	7	7	10.98	82.296	5.49	9.2964	115.208	73.148	7	76.8096	74.06	7	74.06	64.05	137.153	138.989	7	19.812	7.62	4.572	86.01	7	73.148	10.668
93.2637	7	7	7	10.98	84.12	5.49	9.6012	116.586	73.152	7	78.63	74.9808	7	74.9808	64.05	138.074	140.818	7	19.812	7.62	4.8768	86.925	7	73.152	10.668
93.2688	7	7	7	11.5	84.1248	5.49	9.7536	117.05	74.0664	7	78.6384	74.9808	7	74.9808	64.05	140.81	142.646	7	19.812	7.62	5.0292	86.925	7	74.0664	10.668
95.0924	7	7	7	11.895	85.9489	5.49	9.906	118.865	74.9808	7	80.4628	76.8054	7	76.8054	65.88	142.639	144.475	7	19.9644	7.62	5.1816	86.925	7	74.9808	10.668
96.012	7	7	7	11.895	86.868	5.49	9.906	118.872	75.8952	7	80.4672	76.8096	7	76.8096	68.62	143.561	146.293	7	20.2692	7.62	5.334	87.84	7	76.8	11.1252
96.9264	7	7	7	11.895	87.7824	5.49	9.906	118.872	76.8054	7	82.29	78.63	7	78.63	68.62	145.39	146.304	7	20.4216	7.62	5.334	87.84	7	76.8096	11.43
98.74	7	7	7	11.895	88.6968	5.49	9.906	119.8	76.8096	7	82.2915	78.6384	7	78.6384	68.62	146.296	148.133	7	20.574	7.62	5.334	88.755	7	77.724	12.0396
98.7552	7	7	7	11.895	89.6112	5.49	9.906	120.701	78.6341	7	82.296	80.46	7	80.46	68.62	146.304	149.953	7	20.574	7.62	5.334	88.755	7	78.6384	12.192
100.579	7	7	7	11.895	90.5256	5.49	10.0584	122.523	78.6384	7	84.1202	80.4672	7	80.4672	68.62	148.12	150.876	7	20.574	7.62	5.334	89.67	7	80.4628	12.192
100.584	7	7	7	11.895	91.435	5.49	10.2108	122.55	80.4628	7	84.1248	82.29	7	82.29	68.62	148.133	151.79	7	20.574	7.62	5.334	89.67	7	80.4672	12.192
102.407	7	7	7	11.895	91.435	5.7912	10.3632	124.352	80.4672	7.56	85.9471	82.2915	7	82.2915	70.45	149.953	153.619	7	20.574	7.62	5.334	90.585	7	82.2915	12.192
102.413	7	7	7	11.895	91.44	5.91617	10.5156	124.358	82.2915	8.18	85.9536	82.296	7	82.296	71.37	149.962	155.44	7	20.574	7.62	5.334	90.585	7	82.296	12.81
104.242	7	7	7	12	93.2637	6.096	10.668	125.578	82.296	9	86.868	84.1248	7	84.1248	73.2	151.79	156.362	7	20.574	7.62	5.334	91.5	7	84.12	12.954
106.065	7	7	7	12.5	93.2688	6.096	10.668	126.187	82.296	10	87.7776	84.1248	7	84.1248	73.2	152.705	157.277	7	20.7264	7.62	5.334	91.5	7	84.1248	13.716
106.07	7	7	7	12.5	95.0924	6.096	10.668	127.102	84.1216	13	87.7824	85.9536	7	85.9536	73.2	153.619	159.106	7	20.8788	7.62	5.334	91.5	7	85.9489	13.716
107.893	7	7	7	12.81	95.0976	6.096	10.668	128	84.1248	15.66	88.6968	86.1388	7	86.1388	73.2	155.44	160.926	7	21.0312	7.62	5.334	91.5	7	85.9536	13.716
108.814	7	7	7	12.81	96.9211	6.096	10.668	128.009	85.9489	18.28	89.6112	87.7824	7	87.7824	73.2	155.448	162.75	7	21.1836	7.62	5.334	91.5	7	87.7776	13.716
109.722	7	7	7	12.81	96.9264	6.4008	10.668	128.016	85.9536	21.9	89.6112	87.7824	7	87.7824	73.2	156.362	163.678	7	21.336	7.62	5.334	91.5	7	87.7824	13.716
109.728	7	7	7	12.81	98.7498	6.4008	10.668	128.016	87.7776	23.52	91.43	89.6112	7	89.6112	73.2	157.277	164.583	7	21.336	7.62	5.334	92.415	7	89.6063	13.716
111.557	7	7	7	13	98.7552	6.4008	10.668	128.016	87.7824	26	91.435	89.6112	7	89.6112	73.2	158.191	164.592	7	21.336	7.62	5.334	92.415	7	89.6112	14.478
113.379	7	7	7	13.725	100.579	6.405	10.668	128.016	88.6968	27	91.435	91.435	7	91.435	73.2	159.106	166.421	7	21.336	7.62	5.4864	93.33	7	91.43	14.478
113.386	7	7	7	13.725	100.584	6.405	10.668	128.95	89.6063	28.38	91.44	91.435	7	91.435	73.2	160.02	168.24	7	21.336	7.62	5.6388	93.33	7	91.435	15.24
115.214	7	7	7	13.725	101.498	6.405	10.668	129.845	89.6112	30	91.44	91.44	7	91.44	73.2	160.934	169.164	7	21.336	7.62	5.7912	93.33	7	91.44	15.24
117.037	7	7	7	13.725	102.413	6.405	10.668	130.45	91.43	32	93.2637	92.3544	7	92.3544	74.11	161.849	170.078	7	21.336	7.9248	5.9436	94.245	7	91.44	15.24
118.86	7	7	7	13.725	104.236	6.405	10.668	131.667	91.435	33.24	93.2688	93.2688	7	93.2688	75.03	162.763	171.907	7	21.336	8.0772	6.096	94.245	7	93.2637	15.24
118.872	7	7	7	13.725	104.242	6.405	10.668	131.674	91.435	35	94.1832	94.1832	7	94.1832	76.86	163.678	173.726	7	21.336	8.2296	6.096	95.16	7	93.2688	15.24
120.701	7	7	7	14	106.07	6.405	10.668	132.588	91.44	37	95.0924	95.0924	7	95.0924	77.77	164.583	173.736	7	21.336	8.382	6.096	95.16	7	95.0924	15.24
122.53	7	7	7	14.64	106.985	6.405	10.668	133.5	92.3544	37	95.0976	95.0976	7	95.0976	77.77	164.583	175.565	7	21.336	8.382	6.096	96.075	7	95.0976	15.24
124.358	7	7	7	14.64	107.899	6.405	10.668	133.502	93.2637	38	96.012	96.9211	7	96.9211	77.77	164.592	177.384	7	21.336	8.382	6.096	96.075	7	96.9211	16.002
126.187	7	7	7	14.64	109.722	6.405	10.668	134.9	93.2688	40	96.9211	96.9264	7	96.9264	77.77	165.506	179.213	7	21.336	8.382	6.096	96.075	7	96.9264	16.47
128.009	7	7	7	14.64	109.728	6.405	10.668	135.331	95.09	40	96.9264	98.7478	7	98.7478	77.77	166.421	181.04	7	21.336	8.382	6.096	96.075	7	98.7498	16.764
128.016	7	7	7	15	111.55	6.405	10.668	135.35	95.0924	41	98.74	98.7552	7	98.7552	77.77	166.421	181.966	7	21.336	8.382	6.096	96.075	7	98.7552	16.764
129.845	7	7	7	15	111.557	6.405	10.8204	137.15	95.0976	42	98.7552	100.57	7	100.57	79.6	168.24	182.87	7	21.336	8.382	6.096	96.99	7	100.579	16.764
131.666	7	7	7	15	113.386	6.405	10.9728	137.16	96.9211	42	99.6696	100.579	7	100.579	81.43	168.25	182.88	7	21.336	8.382	6.096	96.99	7	100.584	17.385
133.495	7	7	7	15	115.208	6.405	10.9728	137.16	96.9264	43.2933	100.579	100.584	7	100.584	82.35	169.164	184.709	7	21.336	8.382	6.096	96.99	7	100.584	18.1356
134.417	7	7	7	15	117.03	6.405	11.1252	137.16	97.8408	45	100.584	100.584	7	100.584	82.35	170.069	186.538	7	21.336	8.382	6.096	97.905	7	102.407	18.1356
135.331	7	7	7	15	117.958	6.405	11.2776	137.733	98.7552	45.8933	101.498	102.407	7	102.407	82.35	170.078	188.356	7	21.336	8.382	6.096	97.905	7	102.413	18.288
137.153	7	7	7	15.555	118.872	6.405	11.2776	138.989	99.6696	46	102.413	102.413	7	102.413	82.35	171.894	190.185	7	21.336	8.382	6.096	98.82	7	104.242	18.288
138.074	7	7	7	15.555	120.701	6.405	11.43	138.989	100.579	47	102.413	104.236	7	104.236	82.35	171.907	191.11	7	21.336	8.382	6.096	98.82	7	105.156	18.288
139.903	7	7	7	16.47	122.523	6.405	11.43	139.903	100.584	48	104.236	104.242	7	104.242	82.35	172.822	192.024	7	21.336	8.382	6.096	99.735	7	106.07	18.3
140.818	7	7	7	16.47	124.352	6.405	11.43	140.818	101.498	48.16	104.242	106.064	7	106.064	82.35	173.726	193.853	7	21.336	8.382	6.096	99.735	7	106.985	19.215
142.646	7	7	7	16.47	125.273	6.405	11.43	141.725	102.413	50	106.065	106.07	7	106.07	82.35	173.736	195.682	7	21.336	8.382	6.096	100.65	7	107.899	19.812
144.475	7	7	7	16.5	127.102	6.405	11.43	142.64	103.327	51	106.07	106.985	8	106.985	82.35	173.736	197.51	7	21.336	8.6868	6.096	100.65	7	109.7	20.13
146.293	7	7	7	17.385	128.009	6.405	11.43	142.646	104.242	52	107.893	107.899	8	107.899	82.35	175.555	199.339	7	21.336	8.8392	6.096	100.65	7	109.722	21.336
146.304	7	7	7	17.5	128.93	6.405	11.43	143.55	105.156	54	107.899	108.814	8	108.814	82.35	175.565	201.157	7	21.336	8.9916	6.096	100.65	7	109.728	21.336
148.125	7	7	7	18.3	129.845	6.405	11.5824	144.475	106.065	55	109.72	109.722	8	109.722	82.35	177.384	202.082	7	21.336	9.144	6.096	100.65	7	111.551	21.336
148.133	7	7	7	18.3	131.666	6.405	11.5824	144.5	106.07	55	109.722	109.722	9	109.722	82.35	177.394	203.911	7	21.336	9.144	6.096	100.65	7	111.557	21.336
149.962	7	7	7	18.3	131.674	6.405	11.7348	145.847	107.893	55	109.728	109.728	9	109.728	82.35	179.213	204.826	7	21.336	9.144	6.096	101.565	7	113.386	21.96
151.777	7	7	7	18.3	133.495	6.405	11.8872	146.3	107.899	56	111.55	111.55	9	111.55	82.35	179.222	206.654	7	21.336	9.144	6.096	102.48	7	115.2	22.86
151.79	7	7	7	18.3	133.502	6.405	11.8872	146.3	109.722	57	111.557	111.557	9	111.557	82.35	181.041	208.483	7	21.336	9.144	6.096	102.48	7	115.214	24.384
153.619	7	7	7	18.3	135.331	6.405	12.0396	146.304	109.722	58	113.379	113.379	9	113.379	82.35	181.051	210.3	7	21.336	9.144	6.096	103.395	7	117.043	27.45
155.435	7	7	7	18.3	135.331	6.405	12.192	146.304	109.728	58	113.386	113.386	10	113.386	82.35	182.87	212.12	7	21.336	9.144	6.096	104.31	7	118.865	34.0517
155.448	7	7	7	18.3	137.153	6.405	12.192	146.304	111.557	59	115.208	114.3	11	114.3	82.35	182.87	213.95	7	21.336	9.144	6.096	105.225	7	118.872	38.43
157.277	7	7	7	18.3	137.16	6.405	12.192	147.218	112.471	60	115.214	115.214	12.515	115.214	84.18	182.87	214.884	7	21.336	9.144	6.096	105.225	7	120.701	41.175
159.097	7	7	7	18.3	138.981	6.405	12.192	148.133	113.386	60	117.037	117.037	13	117.037	86.01	182.88	215.798	7	21.336	9.144	6.096	105.225	7	122.53	45.75
160.02	7	7	7	19	138.989	6.405	12.192	148.733	114.3	60	117.958	117.043	14.145	117.043	86.92	184.699	218.542	7	21.336	9.144	6.096	105.225	7	124.352	47.58
160.934	7	7	7	19.215	140.818	6.405	12.192	149.962	115.214	61	118.865	118.865	16	118.865	86.92	184.709	219.444	7	21.336	9.144	6.096	106.14	7	126.18	50.325
162.754	7	7	7	20	141.732	6.405	12.192	149.962	117.037	62	119.786	118.872	18	118.872	86.92	186.527	221.285	7	21.4884	9.144	6.096	106.14	7	127.102	54.9
163.678	7	7	7	20	142.646	6.405	12.192	150.875	117.958	63	120.701	120.694	21.09	120.694	86.92	186.538	223.114	7	21.6408	9.144	6.096	107.055	7	128.016	54.9
164.583	7	7	7	20	143.561	6.405	12.192	151.79	118.872	63	122.524	120.701	23	120.701	86.92	187.452	224.942	7	21.6408	9.144	6.096	107.97	7	129.838	59.475
164.592	7	7	7	20	144.475	6.405	12.192	152.367	120.694	64	124.352	122.53	24	122.53	86.92	188.366	227.686	7	21.7932	9.144	6.096	107.97	7	130.759	60
166.421	7	7	7	20.13	146.29	6.405	12.192	153.611	121.615	64	125.273	124.352	25	124.352	87.84	189.281	228.6	7	21.9456	9.144	6.096	108.885	7	131.674	64.05
167.335	7	7	7	20.13	146.296	6.405	12.192	153.619	123.444	65	126.187	124.358	27	124.358	89.67	190.195	231.343	7	21.9456	9.144	6.096	109.8	7	133.49	64.05
168.25	7	7	7	20.13	146.304	6.405	12.192	155.4	124.358	65	128.009	126.187	29	126.187	91.5	190.195	234.086	7	22.098	9.144	6.096	109.8	7	133.502	64.05
170.069	7	7	7	20.13	148.125	6.405	12.192	155.448	126.187	66	128.93	128	30	128	91.5	192.013	236.83	7	22.098	9.144	6.096	109.8	7	135.324	65.88
170.078	8	7	7	21.045	148.133	7.0104	12.192	155.448	128.009	66	129.845	128.009	31.295	128.009	91.5	192.024	237.744	7	22.098	9.144	6.096	109.8	7	136.246	68.625
171.907	8.196	7	7	21.96	149.953	7.0104	12.192	155.92	128.016	67	131.674	128.016	35	128.016	91.5	193.842	240.487	7	22.098	9.144	6.096	109.8	7	137.153	68.625
173.72	9	7	7	21.96	149.962	7.0104	12.192	157.277	129.845	67	133.495	129.842	37	129.842	91.5	193.853	243.23	7	22.098	9.144	6.2484	109.8	7	137.16	71.37
173.736	9	7	7	21.96	151.782	7.0104	12.192	158.191	131.674	69	133.502	130.759	39	130.759	91.5	195.671	246.87	7	22.098	9.144	6.4008	110.32	7	138.989	73.2
175.555	9	7	7	21.96	151.79	7.0104	12.192	159.106	133.495	69	135.331	131.67	40.555	131.67	91.5	195.682	248.703	7	22.098	9.144	6.4008	110.715	7	140.81	73.2
176.479	9	7	7	22.5	153.619	7.0104	12.192	160.02	133.502	70	137.153	131.674	42	131.674	91.5	197.51	250.546	7	22.098	9.144	6.5532	111.63	7	141.732	73.2
177.394	9	7	7	22.5	154.534	7.0104	12.192	160.934	135.331	70	137.16	133.495	45	133.495	91.5	199.32	254.203	7	22.098	9.144	6.858	112.545	7	142.646	73.2
179.222	10	7	7	22.5	155.448	7.0104	12.192	161.845	137.153	70	138.989	133.502	46	133.502	91.5	199.339	256.018	7	22.098	9.144	6.858	112.545	7	144.467	73.2
181.051	10	7	7	22.875	156.362	7.0104	12.192	162.763	138.074	70	140.818	135.324	47	135.324	91.5	201.154	257.861	7	22.2504	9.144	6.858	113.46	7	145.39	73.2
182.87	11.216	7	7	22.875	157.277	7.0104	12.192	164.583	138.989	71	142.639	135.331	48	135.331	91.5	201.157	260.604	7	22.2504	9.144	6.858	114.375	7	146.296	77.775
182.87	12	7	7	22.875	159.09	7.0104	12.192	164.592	140.818	71	144.466	137.153	49.445	137.153	91.5	201.168	263.347	7	22.4028	9.144	6.858	114.375	7	146.304	77.775
184.699	13	7	7	22.875	159.106	7.0104	12.192	164.592	142.646	72	145.39	137.16	52.76	137.16	91.5	202.997	265.176	7	22.5552	9.4488	6.858	114.375	7	148.125	80.52
185.623	15	7	7	22.875	160.926	7.0104	12.192	164.6	144.475	73	146.296	137.16	54	137.16	91.5	203.911	268.81	7	22.5552	9.4488	6.858	114.375	7	149.047	82.35
186.538	16	7	7	22.875	160.934	7.0104	12.192	166.421	146.296	73	146.304	138.989	55	138.989	91.5	204.826	270.662	7	22.7076	9.7536	6.858	115.29	7	149.962	82.35
188.366	18	7	7	23.79	162.754	7.0104	12.192	166.78	146.304	74	148.125	139.9	55	139.9	91.5	205.74	273.406	7	22.7076	9.906	6.858	116.205	7	151.782	82.35
190.195	18	7	7	23.79	163.678	7.0104	12.192	168.25	148.133	74	149.045	140.818	55	140.818	91.5	206.654	274.305	7	22.86	9.906	6.858	116.205	7	151.79	82.35
192.013	22	7	7	24	164.583	7.0104	12.192	168.25	149.953	75	149.953	141.732	57	141.732	91.5	208.472	276.149	7	22.86	9.906	6.858	117.12	7	153.619	82.35
192.938	22	7	7	24.705	164.592	7.0104	12.192	170.078	150.876	75	150.876	142.646	58	142.646	91.5	208.483	278.892	7	22.86	9.906	6.858	117.5	7	155.44	82.35
193.853	22	7	7	25	164.592	7.32	12.192	171	151.79	75	151.79	143.561	59	143.561	91.5	210.3	281.635	7	22.86	9.906	6.858	118.035	7	155.448	82.35
195.682	22.44	7	7	25	166.412	7.32	12.192	171.907	153.619	76	153.61	144.475	60	144.475	91.5	210.312	283.464	7	22.86	9.906	6.858	118.95	7	157.277	82.35
197.51	24.56	7	7	25	166.45	7.32	12.192	173.728	155.44	77	153.619	146.29	61	146.29	91.5	212.129	287.106	7	22.86	9.906	6.858	118.95	7	159.1	82.35
200.254	27	7	7	25.62	168.24	7.32	12.192	173.736	157.268	77.68	155.44	146.296	62	146.296	91.5	212.141	288.95	7	22.86	9.906	6.858	118.95	7	160.926	82.35
201.157	27	7	7	25.62	168.25	7.32	12.192	174.346	159.097	78	155.448	146.304	63	146.304	91.5	213.97	292.592	7	22.86	9.906	6.858	118.95	7	161.849	86.01
202.986	28.92	7	7	25.62	170.069	7.32	12.192	175.565	160.926	79	157.277	148.125	64	148.125	91.5	214.884	294.437	7	22.86	9.906	6.858	118.95	7	162.763	86.925
204.814	30.04	7	7	25.62	170.078	7.32	12.192	177.394	162.754	79.36	158.191	148.133	64	148.133	91.5	215.798	298.094	7	22.86	9.906	7.0104	118.95	7	164.583	86.925
206.643	32.32	7	7	26.535	171.898	7.32	12.192	177.394	164.58	80	159.106	149.953	65	149.953	93.33	217.615	301.736	7	22.86	9.906	7.1628	118.95	7	164.592	88.755
208.472	34	7	7	26.535	172.822	7.32	12.192	179.222	164.592	80	160.92	149.962	67	149.962	95.16	217.627	305.393	7	22.86	9.906	7.3152	119.865	7	166.421	91.5
210.3	35	7	7	27.45	173.726	7.32	12.3444	179.25	166.412	80	160.934	151.782	67.8	151.782	96.07	219.444	309.067	7	22.86	9.906	7.4676	119.865	7	168.24	91.5
211.226	37	7	7	27.45	173.736	7.32	12.4968	181.051	168.24	81	162.754	151.79	69	151.79	96.07	219.444	312.725	7	22.86	9.906	7.62	120.78	7	168.25	91.5
213.055	37	7	7	27.45	175.555	8.235	12.4968	182.87	169.164	81	162.763	153.611	69	153.611	96.07	219.456	317.297	7	22.86	10.2108	7.62	121.695	7	170.078	91.5
214.884	38	7	7	27.45	176.479	8.235	12.6492	182.88	170.078	82	164.58	153.619	70	153.619	96.07	221.285	320.954	7	22.86	10.3632	7.62	121.695	7	171.907	91.5
215.798	40	7	7	27.45	177.394	8.235	12.6492	182.88	171.907	82	164.583	155.44	70	155.44	96.07	222.199	326.441	7	22.86	10.5156	7.62	122.61	7	173.726	91.5
218.542	40	7	7	27.45	179.213	8.235	12.8016	182.88	173.726	82	164.592	155.448	70.375	155.448	96.07	223.114	329.184	7	22.86	10.668	7.62	123.525	7	173.736	91.5
219.444	41.12	7	7	27.45	181.04	8.235	12.954	184.7	175.565	82	166.41	157.268	71	157.268	96.07	224.93	334.67	7	22.86	10.668	7.62	123.525	7	175.565	91.5
221.273	42	7	7	27.5	181.966	8.235	12.954	184.709	177.394	83	166.421	157.277	71.0019	157.277	97.9	224.942	339.242	7	22.86	10.668	7.62	123.525	7	177.394	91.5
223.11	42.36	7	7	27.5	182.87	8.235	12.954	186.538	179.222	83	168.236	159.097	72.32	159.097	99.73	226.771	343.814	7.96	22.86	10.668	7.62	123.525	7	179.222	91.5
224.942	43.32	7	7	27.5	182.88	8.235	12.954	188.366	181.966	84	168.25	160.02	73	160.02	100.65	228.587	347.472	8	22.9437	10.668	7.62	124.44	7	181.966	91.5
226.771	45	7	7	28	184.699	8.235	12.954	190.195	182.87	84	169.164	160.934	73.95	160.934	100.65	228.6	352.958	8	23.1648	10.668	7.62	124.44	7	182.87	91.5
228.6	45	7	7	29	185.623	8.235	12.954	192	184.709	85	170.078	161.849	74	161.849	100.65	230.416	357.53	8	23.3172	10.668	7.62	125.355	7	184.699	91.5
230.429	46	7	7	29.28	186.538	8.235	12.954	192.024	186.538	85	170.993	162.763	75	162.763	100.65	231.343	362.102	8	23.4696	10.668	7.62	126.27	7	186.527	91.5
234.07	46	7	7	29.28	188.356	8.235	13.1064	193.853	188.366	86	171.907	164.578	75	164.578	100.65	232.258	365.74	8	23.622	10.668	7.62	126.27	7	188.356	91.5
235.915	46.08	7	7	29.28	189.281	8.235	13.1643	195.682	192.011	87	172.822	164.583	75	164.583	100.65	234.086	368.503	8	23.622	10.668	7.62	127.185	7	190.185	91.5
237.731	47	7	7	29.5	190.195	8.235	13.2588	197.51	193.842	87	173.726	164.592	76	164.592	100.65	235.915	373.075	8	23.622	10.668	7.62	128.1	7	192.013	91.5
239.573	48	7	7	30	192.013	8.235	13.4112	199.339	196.596	88	173.736	166.412	77	166.412	100.65	237.731	378.54	8	23.622	10.668	7.62	128.1	7	193.842	91.5
243.214	48.88	7	7	30	192.938	8.235	13.4112	201.167	199.339	88	175.565	166.421	78	166.421	100.65	237.744	383.134	8	23.622	10.668	7.62	128.1	7	195.682	91.5
245.059	50	7	7	30.195	194.767	8.235	13.5636	201.168	201.168	89	176.479	168.24	78.47	168.24	100.65	239.573	385.877	8	23.622	10.668	7.62	128.1	7	197.51	93.33
246.888	51	7	7	30.195	195.682	8.235	13.716	202.997	204.814	90	177.394	168.25	80	168.25	100.65	241.402	391.342	8	23.622	10.668	7.62	128.1	7	201.15	93.33
250.546	51	7	7	31.11	197.51	8.235	13.716	205.74	206.654	90	179.222	170.069	80	170.069	100.65	243.23	395.021	8	23.622	10.668	7.62	128.1	7	202.082	95.16
252.484	52	7	7	32.025	199.339	8.235	13.716	208.483	209.398	91	181.041	170.094	80	170.094	100.65	245.974	402.31	8	23.9268	10.668	7.62	128.1	7	204.814	96.075
256.018	53	7	7	32.025	201.157	8.235	13.716	210.312	210.312	92	181.966	171.907	81	171.907	100.65	246.888	405.971	8	24.2316	10.668	7.62	129.015	7	206.654	96.075
257.847	54	7	7	32.025	201.168	8.235	13.716	212.141	213.97	93	182.87	173.72	82	173.72	100.65	248.717	411.48	8.204	24.384	10.668	7.62	129.93	7	209.398	96.075
259.69	55	7	7	32.025	202.997	8.235	13.716	214.9	215.798	94	182.88	173.726	82	173.726	100.65	250.546	418.77	8.724	24.384	10.668	7.62	129.93	7	211.226	96.075
263.333	55.4	7	7	32.025	204.826	8.235	13.716	217.627	219.44	95	184.709	174.65	82	174.65	100.65	252.984	422.453	9	24.384	10.668	7.62	130.845	7	213.97	96.075
265.176	56.3796	7	7	32.5	206.654	8.235	13.716	219.456	220.37	96	186.527	175.565	82.99	175.565	100.65	256.01	429.745	9	24.384	10.668	7.62	131.76	7	216.713	96.075
267.005	57	7	7	32.94	208.472	8.235	13.716	219.456	223.114	96	186.538	177.384	83	177.384	100.65	256.032	436.169	9	24.384	10.668	7.62	131.76	7	219.444	96.075
270.648	57.38	7	7	32.94	210.3	8.235	13.716	224.93	226.75	97.76	188.366	179.21	84	179.21	100.65	257.861	440.741	9	24.384	10.668	7.62	132.675	7	221.285	98.82
272.491	58	7	7	33.855	210.312	8.235	13.716	228.588	228.588	99	190.185	180.137	84.935	180.137	102.48	259.69	448.056	9.279	24.384	10.8204	7.62	132.675	7	224.942	100.65
274.305	59	7	7	34.77	212.141	8.235	13.716	232.258	232.245	100	192.01	181.051	85.25	181.051	104.31	261.518	456.286	10	24.6888	10.9728	7.62	132.675	7	228.588	100.65
276.13	60	7	7	35	213.97	8.235	13.716	237.7	235.902	101	192.024	182.87	87	182.87	105.22	264.262	460.832	10.9	24.8412	11.2776	7.7724	133.59	7	232.245	100.65
277.978	60	7	8	35.685	215.798	8.235	13.716	238.681	237.744	102	193.853	182.88	87	182.88	105.22	265.176	468.173	11	25.146	11.43	8.0772	133.59	7	235.915	100.65
280.721	60	7	8	36.6	217.627	8.5344	13.716	245.059	241.402	103.86	195.682	184.699	88	184.699	105.22	267.005	475.488	11.105	25.146	11.43	8.382	134.505	7	239.56	100.65
283.449	60	7	8.19	36.6	219.444	9.144	13.716	252.374	245.059	106	197.51	186.52	89	186.52	105.22	268.834	486.461	11.978	25.146	11.43	8.382	135.42	7	243.23	100.65
285.293	62	7	9	36.6	219.456	9.144	13.716	257.847	248.717	107	199.339	187.45	90	187.45	106.14	270.662	493.776	12	25.146	11.43	8.382	135.42	7	247.802	100.65
288.95	63	7	9	36.6	221.285	9.15	13.716	265.176	252.374	109	201.157	188.366	91	188.366	108.88	273.406	504.721	12.368	25.146	11.43	8.382	136.335	7	252.374	100.65
292.59	64	7	9	36.6	223.114	9.15	13.8684	274.305	256.018	110	202.082	190.195	92	190.195	109.8	274.305	512.064	13.245	25.4508	11.43	8.382	137.25	7	256.032	100.65
293.522	64	7	9	36.6	225.857	9.15	14.0208	276.933	259.69	111.96	203.911	192.013	92	192.013	109.8	274.32	522.122	15	25.7556	11.43	8.382	137.25	7	261.518	100.65
297.18	65	7	9	38.43	228.588	9.15	14.1732	285.293	263.347	114	204.826	192.938	93.085	192.938	109.8	276.149	532.181	16	25.908	11.43	8.382	137.25	7	265.176	100.65
300.838	65	7	9	39.345	230.416	9.15	14.3256	292.592	267.005	115	206.654	194.767	94	194.767	109.8	278.892	543.154	17.4	25.908	11.43	8.382	137.25	7	270.662	104.31
303.581	65.2816	7	9	40	232.258	9.15	14.3256	301.752	270.662	115.82	208.483	196.596	95	196.596	109.8	281.62	548.64	22	25.908	11.5824	8.382	137.25	7	274.305	105.225
308.153	66.44	7	9	40.26	235.902	9.15	14.478	310.879	274.305	118	210.3	199.328	96	199.328	109.8	283.449	561.442	22	25.908	11.8872	8.382	137.25	7	277.978	105.225
310.896	67	7.585	9	41.175	237.731	9.15	14.478	312.725	276.134	119	212.129	201.157	96	201.157	109.8	285.274	576.072	22	25.908	12.192	8.382	138.165	7	283.449	105.225
315.468	67.68	8	9.54	41.175	239.573	9.15	14.478	321.869	279.791	121	213.958	201.168	97	201.168	109.8	287.122	590.702	22	25.908	12.192	8.382	138.165	7	288.945	105.225
320.04	69	8.175	10	43.92	243.23	9.15	14.478	329.184	283.449	122	215.787	202.997	98	202.997	109.8	288.95	603.504	22	25.908	12.192	8.8392	139.08	7	293.52	107.97
325.509	69.92	8.97	10	45.75	246.875	9.15	14.6304	332.842	287.106	123	217.615	204.826	100	204.826	109.8	292.591	621.792	22	26.3652	12.192	9.144	139.995	7	300.831	109.8
329.184	70	9	10.9745	45.75	248.717	9.4488	14.7828	338.328	290.779	125	219.444	206.654	101	206.654	109.8	292.608	640.045	22	26.535	12.192	9.144	140.91	7	307.238	109.8
334.67	70	9	11.692	45.75	252.374	9.4488	14.9352	343.814	294.417	126	219.456	208.483	101	208.483	110.71	296.249	658.33	23.76	26.67	12.192	9.144	141.825	7	314.554	109.8
340.157	71	9	12.215	45.75	256.018	10.065	15.0876	347.472	298.094	128	221.285	210.3	104	210.3	113.46	299.009	676.619	31.33	26.8224	12.192	9.144	141.825	7	323.68	109.8
345.643	72	9	13.95	45.75	257.861	10.065	15.24	352.958	301.752	129.4	223.114	212.141	105	212.141	114.37	301.736	693.077	36.8	27.2796	12.192	9.144	141.825	7	331.013	109.8
351.11	73	9	15	45.75	261.518	10.065	15.24	356.616	307.238	130	226.759	213.97	106	213.97	114.37	304.495	705.917	37	27.432	12.192	9.144	142.74	7	340.157	109.8
356.616	73	9	17.42	45.75	265.176	10.065	15.24	360.274	310.896	131	228.588	215.798	107.18	215.798	114.37	309.05	722.376	38.08	27.45	12.192	9.144	143.655	7	347.472	109.8
362.102	74	9	22	47.58	268.834	10.065	15.24	365.76	316.382	133	230.429	217.627	110	217.627	117.12	310.896	731.48	42	27.45	12.192	9.144	143.655	7	356.616	109.8
365.74	75	9	22	50	272.491	10.065	15.24	367.981	321.869	133	234.074	219.444	111.81	219.444	118.95	314.554	740.664	45	27.7368	12.192	9.144	144.57	7	365.74	109.8
371.226	75	9	22	50.325	274.32	10.065	15.24	374.904	329.166	134	236.83	221.285	113	221.285	118.95	320.02	754.38	46.5	28.194	12.192	9.144	145.485	7	370.332	112.545
376.733	75	9	22	50.325	277.978	10.98	15.24	382.219	334.67	135	238.655	223.114	114	223.114	118.95	323.68	768.054	48	29.2608	12.192	9.144	146.4	8.496	379.47	114.375
384.02	76	9.715	22	51.24	283.44	10.98	15.24	389.534	341.071	135.74	242.306	226.759	116	226.759	118.95	329.166	778.154	51	30.3276	12.192	9.144	146.4	9	385.877	114.375
387.706	77	10	22	53.07	286.207	10.98	15.24	398.678	347.453	137	245.971	228.588	118	228.588	118.95	332.842	791.87	54.46	32.004	12.6492	9.144	146.4	9	396.828	114.375
395.021	78	10.305	22.565	54.9	290.779	10.98	15.24	407.822	352.958	137.98	248.703	230.429	120.385	230.429	118.95	338.328	804.672	55.03	32.025	12.954	9.144	147.315	9	405.994	118.95
402.314	79.6	11.25	24.3	54.9	296.249	10.98	15.24	418.795	360.254	140	252.361	234.086	121.7	234.086	118.95	343.814	822.91	57.6	33.528	12.954	9.144	148.23	9	418.772	118.95
411.45	80	13.2375	25.07	54.9	301.752	11.895	15.24	429.768	365.74	142	256.01	237.731	123	237.731	121.69	349.282	822.96	58.34	34.77	12.954	9.4488	149.145	9	429.768	118.95
418.795	80	19.365	28.54	56.73	310.879	12.81	15.24	442.57	369.418	143	256.946	239.573	124	239.573	123.52	354.787	835.762	60	36.576	13.4112	9.906	150.06	9	444.397	118.95
427.025	81	22	30.505	59.475	318.211	13.725	15.24	453.542	375.815	144	261.504	243.23	125	243.23	123.52	360.274	846.72	63	36.6	13.716	9.906	150.975	10.08	459.02	119.865
437.05	82	22	34.24	60	327.337	13.725	15.24	464.515	384.02	145	265.161	246.888	126.96	246.888	127.18	365.74	859.489	64.88	36.6	13.716	9.906	150.975	11.46	480.948	123.525
444.398	84	22	37	64.05	334.67	14.64	15.3924	477.317	387.706	146	267.919	250.546	128	250.546	128.1	370.332	868.68	65	38.1	13.716	9.906	152.805	12	504.749	123.525
456.286	86.3268	22	37	64.05	343.81	15.555	15.5448	493.776	395.021	147	271.577	256.01	130	256.01	128.1	377.64	877.824	66.02	38.43	13.716	10.3632	154.635	12.68	530.352	126.27
464.515	87.9104	22	37.445	64.05	351.13	18.3	15.6972	512.043	402.336	148	274.305	257.861	132	257.861	128.1	384.048	890.063	67	39.624	13.716	10.668	155.55	13.77	557.784	128.1
476.402	89.56	22	40	64.05	360.254	18.3	16.002	528.523	411.457	149	276.149	261.518	133.22	261.518	128.1	391.363	899.77	69.16	41.148	13.716	10.668	155.55	19.76	599.814	128.1
491.947	90	22	41	66.795	365.76	18.3	16.002	548.6	420.601	150.18	281.62	265.176	136	265.176	131.76	400.507	910.742	70	41.175	14.0208	10.668	157.38	22	640.045	128.1
504.749	91.8	22	42	69.54	373.075	18.3	16.1544	565.099	427.939	152	285.277	268.834	139.7	268.834	132.67	409.651	914.35	70	41.175	14.478	10.668	160.125	22	689.458	128.1
519.379	94	22	43.77	73.2	382.219	24.6341	16.4592	587.045	438.888	156	290.759	274.3	144	274.3	137.25	420.601	921.834	72.74	41.91	14.9352	10.668	160.125	22	730.606	128.1
534.924	95	22	47.12	73.5	391.363	39.9288	16.764	612.648	448.056	159	294.421	276.134	148	276.134	137.25	431.597	932.688	74.88	42.672	15.24	11.2776	162.87	22	757.123	131.76
548.61	96.9916	22	53.13	80	402.336	42.09	16.764	640.08	457.2	160	301.733	281.62	151.795	281.62	138.16	446.227	943.609	80	43.92	15.24	11.43	164.7	22	790.042	133.59
570.554	100	22	56.18	90	416.959	83.82	16.764	671.17	471.805	165	309.067	287.106	160.22	287.106	143.65	461.772	955.548	82.16	44.958	15.24	12.192	165.615	22	822.915	137.25
596.156	101	22	61.3	95	431.575	137.25	17.0688	713.232	486.461	169.9	318.211	292.592	167	292.592	146.4	484.632	968.35	87	45.75	15.6972	12.192	169.275	22.2	858.622	139.08
632.484	104.08	22	67.2622	100.65	449.869	164.7	17.526	762.61	504.745	178	332.842	301.752	176.7	301.752	153.72	512.064	982.98	89.44	47.244	16.764	12.192	172.02	24	887.882	146.4
671.17	109.928	23.23	75	120	470.915	228.75	18.1356	835.542	523.951	183	351.13	316.382	185.11	316.382	160.12	548.61	997.61	97.48	50.292	16.764	12.954	174.765	30.02	914.35	148.23
713.232	112	29.33	79.59	150	503.129	275	18.288	938.028	548.61	188	375.332	338.328	188	338.328	173.85	596.189	1014.98	114.58	52.578	17.526	14.3256	182.085	35.48	948.233	155.55
768.05	126.254	37	88	224.175	552.298	350	18.5928	1097.28	585.184	233	420.601	384.027	199.37	384.027	192.15	694.906	1049.73	138	56.388	18.288	16.764	188.49	38.24	990.295	172.935
1609.34	181	37	138	1600	1280.16	558.15	28.956	1984.25	1311.18	355	1609.34	1609.34	258	1609.34	452.92	1828.8	1572.68	200	145.485	24.384	38.862	931.47	46	1609.34	274.5
