# Supplementary material for: Effects of Ocean Acidification on Temperate Coastal Marine Ecosystems and Fisheries in the Northeast Pacific
Source: PLoS One. 2015 Feb 11;10(2):e0117533. doi: 10.1371/journal.pone.0117533 (PMC4324998; doi:10.1371/journal.pone.0117533)
Supplement: S1 Code — The header within the code contains necessary instructions. (R) [file pone.0117533.s006.r]

#makeFig1-------------------------------2014-12-26
# 
# R code to produce Figure 1 of
#  "Effects of ocean acidification on temperate coastal marine
#  ecosystems and Fisheries in the northeast Pacific"
#  by Rowan Haigh, Debby Ianson, Carrie A. Holt, Holly E. Neate and
#  Andrew M. Edwards, PLOS ONE. For issues with the code please contact
#  Rowan Haigh, Rowan.Haigh@dfo-mpo.gc.ca
#
# Requirement 1: Get bathymetry data from NOAA's National Geophysical Data Center:
#   NGDC Grid Extract using four steps:
#   http://maps.ngdc.noaa.gov/viewers/wcs-client/
#   Step 1. Choose a Layer - select ETOPO1 (bedrock). (Look along the bottom for Steps.)
#   Step 2. Select an Area from the map
#   Not obvious at first but in the upper left legend is a tool symbolized by a dashed-line box marked with XY.
#   Press this and an input box pops up for latitude-longitude limits
#   (BC map: west -136, east -122, south 47, north 55).
#   Input your values then press OK. The chosen area will then be delimited on the map.
#   Step 3. Choose Output Format - select XYZ.
#   Step 4. Download the Data - click the hyperlink to download.
#   The file name will be named ``etopo1_bedrock.xyz''.
#   Place this file in your working directory.
#
# Requirement 2: Install R packages necessary to create Figure 1.
#   PBSmapping from CRAN:  http://cran.r-project.org/
#   PBSdata from Google Drive:
#   https://drive.google.com/open?id=0B2Bkic2Qu5LGOGx1WkRySVYxNFU&authuser=0
#
# Arguments:
#  isob   - isobaths to plot
#  coast  - colour of coastal land
#  x/ylim - X- and Y-limits of the plot
#  tol    - tolerance parameter to use in `thinPolys`
#  filter - filter parameter in `thinPolys`
#  add.borders - if TRUE, add Exclusive Economic Zone border
#  add.aqua    - if TRUE, add aquaculture sites
#  add.mpa     - if TRUE, add Marine Protected Areas (e.g., sponge reefs)
#  add.seamts  - if TRUE, add select seamounts
#  eps, jpg, pdf, png, wmf - if TRUE, send figure to a the specified device
#  cex.fig - scaling factor for figure labels
#  arial   - if TRUE,  attempt to embed arial fonts
#-----------------------------------------------RH
makeFig1 = function(topo=etopo1, isob=c(200,500,800,1600),coast="ghostwhite",
   xlim=c(-134.5,-122.5), ylim=c(47.5,55.0), isob.featured=c(200,500,800,1600),
   tol=1, filter=49, add.borders=TRUE, add.aqua=TRUE, add.mpa=TRUE, add.seamts=TRUE,
   eps=FALSE, jpg=FALSE, pdf=FALSE, png=FALSE, wmf=FALSE, cex.fig=1, arial=FALSE)
{
	if (!require(PBSmapping, quietly=TRUE)) stop("PBSmapping package is required (on CRAN)")
	if (!require(PBSdata, quietly=TRUE)) stop("PBSdata package is required (on Google Drive)\nGo to\nhttps://drive.google.com/open?id=0B2Bkic2Qu5LGOGx1WkRySVYxNFU&authuser=0")
	if (arial) {
		require(extrafont)      # for using Arial
		loadfonts(device="postscript", quiet=TRUE)
	}
	here = sys.frame(sys.nframe() - 1)
	data(nepacLLhigh, package="PBSmapping", envir=here)
	if (!exists("bbath",where=1)) { # once per R session is enough (time consuming)
		zx = topo$x>=xlim[1] & topo$x<=xlim[2] & !is.na(topo$x)
		zy = topo$y>=ylim[1] & topo$y<=ylim[2] & !is.na(topo$y)
		topo = topo[zx&zy,]
		bbath = makeTopography(topo)
		assign("bbath",bbath, pos=1)
	}
	if (all(isob=="isobath")) { # only relevant if you have the PBSdata package loaded
		data(isobath, package="PBSdata", envir=here)
		pdat = attributes(isobath)$PolyData
		isob = isobath
		levs = seq(100,1800,100)
		icol = rgb(0,0,seq(255,150,len=length(levs)),max=255)
	}
	else {
		levs = isob
		clin = contourLines(bbath, levels=levs)
		poly = convCP(clin)
		isob = clipLines(poly$PolySet,xlim=xlim,ylim=ylim)
		pdat = poly$PolyData
		pdat$ps = .createIDs(pdat, c("PID","SID"))
		attr(isob,"projection") <- "LL"
		isob = thinPolys(isob, tol=tol, filter=filter)
		PS   = .createIDs(isob, c("PID","SID"))
		ps   = sort(unique(PS))
		pdat = pdat[is.element(pdat$ps,ps),]
		pdat$label = pdat$level
		icol = rgb(0,0,seq(255,150,len=length(isob)),max=255)
		pdat$col = icol[pdat$PID]
	}
	if (!is.null(isob.featured)) {
		flin = contourLines(bbath, levels=isob.featured)
		fpoly = convCP(flin)
		isobf = clipLines(fpoly$PolySet,xlim=xlim,ylim=ylim)
		attr(isobf,"projection") <- "LL"
		isobf = thinPolys(isobf, tol=0.25, filter=75)
	}
	labs1 = as.EventData(data.frame(
		EID = 1:2,
		X   = c(-126.0, -135.0), 
		Y   = c(54.47449, 51.0), 
		label = c("British Columbia\nCanada","NE Pacific\nOcean")
	), projection="LL")
	labs2 = as.EventData(data.frame(
		EID = 1,
		X   = c(-125.9),
		Y   = c(49.8),
		label = c("Vancouver Island"),
		srt   = c(-40)
	), projection="LL")
	labs3 = as.EventData(data.frame(
		EID = 1:7,
		X   = c(-132.5,-126.8,-133.44,-131.43,-128.85,-128.9,-129.35),
		Y   = c(48.6,47.8,54.47,53.47,51.82,51.67,51.53),
		label = c("Exclusive Economic Zone","BC\nWA","AK\nBC","Hecate\nStrait","Queen","Charlotte","Sound"),
		srt   = c(-45,35,25,0,0,0,0),
		col   = c(rep("red",3),rep("black",4))
	), projection="LL")
	labs4 = as.EventData(data.frame(
		EID = 1:3,
		X   = c(-126.6,-123.3,-129.25),
		Y   = c(51.9,49.9,54.4),
		label = c("Queen\nCharlotte\nSound","Strait of\nGeorgia","Hecate\nStrait")
	), projection="LL")
	labs4R = as.EventData(data.frame(
		EID = 1:4,
		X   = c(-131.5,-131.15,-130.75,-126.8),
		Y   = c(51.5,51.2,50.8,48.1),
		label = c("Moresby Gully","Mitchell's Gully","Goose Is Gully","Juan de Fuca Canyon")
	), projection="LL")
	arrowlist = list (
		#QCS = list(seg=c( -130.75,51.2,-129.3689,51.56296),lab="Queen Charlotte Sound",len=0.10,lwd=2,col="black",cex=1.2,pos=2,off=0.5),
		#JFS = list(seg=c(-127.0,48.275,-123.85,48.275),lab="Juan de Fuca Strait",len=0.10,lwd=2,col="black",cex=1.2,pos=2,off=0.5),
		#JFS = list(seg=c(-123.75,48,-123.75,48.275),lab="Juan de\nFuca Strait",len=0.10,lwd=2,col="black",cex=1.2,pos=1,off=0.3),
		PS = list(seg=c(-123.05,47.7,-122.45,47.7),lab="Puget\nSound",len=0.10,lwd=1.5,col="black",cex=1.1,pos=2,off=0.2),
		SOG = list(seg=c(-123.25,50.0,-123.5,49.18),lab="Strait of\nGeorgia",len=0.10,lwd=1.5,col="black",cex=1.2,pos=3,off=0.5),
		#HES = list(seg=c(-129.8364,54.35,-131.1962,53.83182),lab="Hecate Strait",len=0.10,lwd=2,col="black",cex=1.2,pos=4,off=0.3),
		WHG = list(seg=c(-133.0,52.57,-132.29,53.44),lab="Haida\nGwaii",len=0.10,lwd=2,col="black",cex=1.3,pos=1,off=0.5)
	)
	inam = paste("-fg(",paste(isob.featured,collapse="+"),")-bg(",ifelse(exists("isobath",envir=here),"isobath","bctopo"),")",sep="")
	onam = paste("OA-BCmap",inam,"-tol(",tol,")-filter(",filter,")",sep="")
#browser();return()
	ofile = c(eps=eps,jpg=jpg,pdf=pdf,png=png,wmf=wmf)
	ofile = c(TRUE,ofile); names(ofile)[1] = "gdev"
	for (i in 1:length(ofile)){
		ii = ofile[i];  if (!ii) next; iii=names(ii)
		switch(iii,
			"eps"  = { if (arial)
					postscript(file=paste0(onam,"-arial.eps"),width=PIN[1],height=PIN[2],paper="special",horizontal=FALSE,family="Arial")
				else
					postscript(file=paste0(onam,".eps"),width=PIN[1],height=PIN[2],paper="special",horizontal=FALSE,family="NimbusSan") },
			"jpg"  = { jpeg(filename=paste(onam,"jpg",sep="."),width=PIN[1],height=PIN[2],units="in",quality=100,res=300) },
			"pdf"  = { pdf(file=paste(onam,"pdf",sep="."),width=PIN[1],height=PIN[2],paper="special") },
			"png"  = { png(filename=paste(onam,"png",sep="."),width=PIN[1]*150,height=PIN[2]*150,pointsize=24) },
			"wmf"  = { win.metafile(filename=paste(onam,"wmf",sep="."),width=PIN[1],height=PIN[2]) },
			"gdev" = { par(mar=c(4,3,1.2,0.5), mgp=c(1.6,0.5,0)) }
		)
		if (iii!="gdev") par(cex=cex.fig)
		plotMap(nepacLLhigh,xlim=xlim,ylim=ylim,plt=c(0.08,0.99,0.08,0.99),
			col="transparent",border=NA,cex.lab=1.75,cex.axis=1.5,las=1,mgp=c(3,.75,0))
		if (add.mpa) {
			mpas = c("spongeCPZ") #,"bowie")
			for (a in mpas) {
				expr = c("data(",a,", package=\"PBSdata\", envir=here); ")
				expr = c(expr,"addPolys(",a,",col=\"pink\",border=\"red\")")
				eval(parse(text=paste(expr,collapse="")))
			}
		}
		isoFun = colorRampPalette(c("slategray1","slategray2"))
		addLines(isob,lwd=0.75,col=isoFun(length(levs))) #col="grey65")
		if(!is.null(isob.featured))
			addLines(isobf,col="blue",lwd=1.5)
		addPolys(nepacLLhigh,col=coast,border="grey55",lwd=0.2) #"sienna4")
		abline(h=seq(48,54,2),v=seq(-136,-122,2),lty=2,col="grey50")
		if (add.borders) {
			data(eez.bc, package="PBSdata", envir=here)
			addLines(eez.bc,col="red",lwd=2)
		}
		sapply(arrowlist,function(x){
			arrows(x$seg[1],x$seg[2],x$seg[3],x$seg[4],length=x$len,lwd=x$lwd,col=x$col)
			text(x$seg[1],x$seg[2],x$lab,pos=x$pos,col=x$col,cex=x$cex,offset=x$off)
		})
		myLabels = function(x,cex) { # to apply across rows of EventData
			text(as.numeric(x["X"]),as.numeric(x["Y"]),labels=x["label"], cex=cex,
				col=ifelse(is.na(x["col"]),1,x["col"]),
				srt=ifelse(is.na(x["srt"]),0,x["srt"]),
				adj=ifelse(is.na(x["adj"]),0.5,x["adj"]),
				font=ifelse(is.na(x["font"]),1,x["font"]) )
		}
		sbig = 1.6; sinc = 0.2
		for (s in c(1:3)) {
			mess = paste("if (exists(\"labs",s,"\")) apply(labs",s,",1,myLabels,cex=",sbig-(s-1)*sinc,")",sep="")
			eval(parse(text=paste(mess,collapse=";")))
		}
		if (add.aqua) {
			data(farmsFF, package="PBSdata", envir=here) # saltwater finfish tenures
			#aquas = calcCentroid(farmsFF,rollup=1)
			aquasFF = attributes(farmsFF)$PolyData
			data(farmsSF, package="PBSdata", envir=here) # marine shellfish tenures
			aquasSF = attributes(farmsSF)$PolyData
			addPoints(aquasSF,pch=20,col=.colBlind["bluegreen"],cex=1.4,lwd=1)
			addPoints(aquasFF,pch=1,col=.colBlind["vermillion"],cex=1.4,lwd=1) # so many farmsSF, plot farmsFF last
		}
		if (add.seamts) {
			data(seamounts, package="PBSdata", envir=here)
			addPoints(seamounts,pch=24,bg="cyan",cex=1.2)
			zleft = is.element(seamounts$label,c("Dellwood (South)","Eickelberg","Eickelberg (South)","Forster","Oshawa","Warwick"))
			zdown = is.element(seamounts$label,c("Graham"))
			zup   = is.element(seamounts$label,c("Dellwood"))
			addLabels(seamounts[zleft,],pos=2,offset=0.6,cex=1.2)
			addLabels(seamounts[zdown,],pos=1,offset=0.5,cex=1.2)
			addLabels(seamounts[zup,],pos=3,offset=0.75,cex=1.2)
			addLabels(seamounts[!zleft&!zdown&!zup,],pos=4,offset=0.75,cex=1.2)
		}
		.addAxis2(side=1:4, xlim=xlim, ylim=ylim, tckLab=FALSE, tck=0.014, tckMinor=0.007)
		box(lwd=2)
		if (iii=="gdev")  PIN = 6.5*par()$pin/par()$pin[2] #par()$pin
		else              dev.off()
	}
	invisible(PIN)
}
#~~~~~~~~~~~~~~~~~~~~~~~~~~~~~~~~~~~~~~~~~makeFig1

#getETOPO1------------------------------2014-04-24
# Get topography data from NOAA's NGDC.
# data source: http://maps.ngdc.noaa.gov/viewers/wcs-client/
#-----------------------------------------------RH
getETOPO1 = function(afile, onam="etopo1") {
  ocean <- read.table(afile, header=FALSE, col.names=c("x","y","z"))
  #ocean$x <- ocean$x - 360
  ocean$z <- -ocean$z
  assign(onam, ocean)
  eval(parse(text=paste0("save(\"",onam,"\",file=\"",onam,".rda\")")))
  invisible()
}
#~~~~~~~~~~~~~~~~~~~~~~~~~~~~~~~~~~~~~~~~getETOPO1

#===FIGURES==================================================
# Maximum dimension: 17.35 cm W x 23.35 cm H  (6.83" x 9.19")
#============================================================
.rgbBlind = list(black=c(0,0,0),orange=c(230,159,0),skyblue=c(86,180,233),bluegreen=c(0,158,115),
	yellow=c(240,228,66),blue=c(0,114,178),vermillion=c(213,94,0),redpurple=c(204,121,167))
.colBlind = sapply(.rgbBlind,function(x){rgb(x[1],x[2],x[3],maxColorValue=255)})

if (!file.exists("etopo1.rda"))
	getETOPO1("etopo1_bedrock.xyz") # user change should change this to match his/her data file.
if (!exists("etopo1",where=1))
	load("etopo1.rda")
out=makeFig1(topo=etopo1, xlim=c(-136.5,-122.4), ylim=c(47.4,55.0), isob=c(seq(100,1000,100),1250,seq(1500,2500,500)), coast="lightyellow", tol=0.10, filter=20, cex.fig=0.8, eps=TRUE) #,jpg=T,pdf=T,png=T,wmf=T)
