# Supplementary material for: Effects of Ocean Acidification on Temperate Coastal Marine Ecosystems and Fisheries in the Northeast Pacific
Source: PLoS One. 2015 Feb 11;10(2):e0117533. doi: 10.1371/journal.pone.0117533 (PMC4324998; doi:10.1371/journal.pone.0117533)
Supplement: S2 Code — The code includes the data required to generate the figure. (R) [file pone.0117533.s007.r]

# makeFig2.r - R code to produce Figure 2 of Haigh et al.  
#  Rowan Haigh, Debby Ianson, Carrie A. Holt, Holly E. Neate and
#  Andrew M. Edwards, PLOS ONE. For issues with the code please contact
#  Andrew Edwards, Andrew.Edwards@dfo-mpo.gc.ca
#  Code finalised in October 2014, on R version 3.1.0.

# This R is self-contained and produces the figure, as .eps, .tiff, .png
#  and .pdf. Any warnings are likely due to the inclusion of Arial-font
#  figures and the onefile=FALSE option (but the warnings disappear on
#  a second run, and the Arial aspects can be deleted if required).

# Data are given below, and are taken from cruise data from:
#  Ianson D, Harris S, Allen SE, Orians K, Varela D, et al. (2003)
#    The inorganic carbon system in the coastal upwelling region west
#    of Vancouver Island, Canada. Deep Sea Res I 50: 1023-1042.
#  Ianson D, Feely RA, Sabine CL, Juranek L (2009) Features of
#    coastal upwelling regions that determine net air-sea CO2 flux.
#    J Oceanogr 65: 677-687.

rm(list=ls())

require(extrafont)      # for using Arial
loadfonts(device="postscript", quiet=TRUE)
loadfonts(device="pdf", quiet=TRUE)

# The following two datasets were combined to give the values used
#  to produced the figures:
#
# From a 1998 GLOBEC cruise (Ianson et al. 2003):
#
# minPCO2 maxPCO2 minpH maxpH meanPCO2 medPCO2 meanpH medpH   N
# 0-20m depth range:
#     192     788  7.76  8.30    367.3   288.3   8.09  8.15  28
# 0-50:
#     192     993  7.66  8.30    391.3   325.6   8.07  8.11  35
#No data deeper than 50m
#
# From Ianson et al. (2009):
#
# 0-20: 
#     150     429  7.99  8.38    325     337     8.11  8.09  42
# 0-50:
#     150     526  7.91  8.38    359     356     8.07  8.07  81
# 50-125:
#     362    1110  7.62  8.06    606     592     7.88  7.87  33
# 125-200:
#     538    1030  7.65  7.91    842     876     7.74  7.72  14
# 200-330:
#     731     949  7.68  7.79    852     879     7.73  7.71   5
# 330-500:
#    1109    1358  7.52  7.61   1207    1181     7.58  7.59   4
# 500-800:
#    1289    1369  7.52  7.55      -       -        -     -   2

# The above values were combined to give the following ranges in the
#  depth zones (zones from run d1 to d2).
#d1   d2 minpco2 maxpco2 minpH maxpH
#  0  20    150      788  7.76  8.38
#  0  50    150      993  7.66  8.38
# 50 125    362     1110  7.62  8.06
#125 200    538     1030  7.65  7.91 
#200 330    731      949  7.68  7.79
#330 500   1109     1358  7.52  7.61
#500 800   1289     1369  7.52  7.55

n = 7                   # number of depth zones

# These data are now imported as a data frame:
zones = data.frame(depthRange = c("0-20", "0-50", "50-125", "125-200",
    "200-330", "330-500", "500-800"),
    PCO2.start = c(150, 150, 362, 538, 731, 1109, 1289),
    PCO2.end = c(788, 993, 1110, 1030, 949, 1358, 1369),
    pH.start = c(7.76, 7.66, 7.62, 7.65, 7.68, 7.52, 7.52),
    pH.end = c(8.38, 8.38, 8.06, 7.91, 7.79, 7.61, 7.55),
    Zone = 1:n,
    Species = rep(NA, n),
    MoreSpecies = rep(NA, n),
    zoneName = rep(NA,n))

row.names(zones) = n:1        # so deepest zone is at the bottom,
                              #  but zones[1,] is still the top one

# Typical species in each zone:
zones$Species = c("Phytoplankton, Geoduck,", "Macroalgae, Zooplankton,",
    "Sardines, Prawns, Pink", "Pacific Cod, Pacific Hake,",
    "Pacific Ocean Perch,", "Rougheye Rockfish",
    "Shortspine Thornyhead,")

# More typical species (to split them up onto two lines):
zones$MoreSpecies = c(" Sea Urchins", " Crabs, Sockeye Salmon",
    " Salmon, Pacific Herring", " Pacific Halibut, Sole",
    " Sablefish", NA, " Dover Sole")

zones$zoneName = c("Surface mixed layer", "Pelagic zone",
    "Shallow banks", "Sand/mud flats", "Shelf break",
    "Slope", "Oxygen minimum") 

fig.name = "pHfig2"

leftCol = "red"  
rightCol = "blue" 

fig.width = 6.8
fig.height = 4 

# Doing the figure in multiple formats:
for(i in 1:6)
  {
    switch(i, { postscript(paste(fig.name, "Arial.eps", sep=""),
                           horizontal=FALSE, paper="special",
                           height = fig.height, width = fig.width,
                           family="Arial", onefile=FALSE)},
                                        # onefile=F needed for Arial
              { postscript(paste(fig.name, ".eps", sep=""),
                           horizontal=FALSE, paper="special",
                           height = fig.height, width = fig.width,
                           family="Helvetica")}, 
              { png(paste(fig.name, ".png", sep=""), res=300,
                           height = fig.height, width = fig.width,
                           units="in")},
              { win.metafile(paste(fig.name, ".wmf", sep=""),
                           height = fig.height, width = fig.width)},
              { tiff(paste(fig.name, ".tiff", sep=""),
                           height = fig.height, width = fig.width,
                           units="in", res=400, compression="lzw") },
                           # think res is dpi, as used for previous
                           #  PLOS ONE paper
              { pdf(paste(fig.name, "Arial.pdf", sep=""), paper="special",
                           height = fig.height, width = fig.width,
                           family="Arial", onefile=FALSE)}  
           )

oldmai = par("mai")  #   1.02 0.82 0.82 0.42

cexVal = 0.85
lwdVal = 5
par(mai = c(0.3, 1.31, 0.6, 1.67), cex=cexVal, cex.axis=cexVal,
    cex.lab=cexVal)

# For PCO2:
xLimPCO2 = c(-40, 3530)           # roughly double what we want, then 
                                  #  plot only in left-hand side.
plot(-1, xlim=xLimPCO2, ylim=c(1,n), yaxt="n", xaxt="n", xlab="",
     ylab="", xaxs="i")
segments(x0=zones$PCO2.start, y0=as.numeric(row.names(zones)),
         x1=zones$PCO2.end, y1=as.numeric(row.names(zones)),
         col=leftCol, lwd=lwdVal)
axis(3, at=c(0, 400, 800, 1200, 1600), mgp=c(3,0.5,0))
axis(3, at=c(200, 600, 1000, 1400, 1600), mgp=c(3,0.5,0),
     labels=c("","","","",""), tcl=-0.25)
abline(v=mean(xLimPCO2), col="grey", lwd=2)

# For pH:
xLimpH = c(6.22, 8.42)            # roughly double what we want, then
                                  #  plot only in right-hand side.
par(new=TRUE)
plot(-1, xlim=xLimpH,  ylim=c(1,n), xaxt="n", yaxt="n", xlab="",
     ylab="", xaxs="i")
segments(x0=zones$pH.start, y0=as.numeric(row.names(zones)),
         x1=zones$pH.end, y1=as.numeric(row.names(zones)),
         col=rightCol, lwd=lwdVal)
axis(3, at=c(7.4, 7.6, 7.8, 8.0, 8.2, 8.4), mgp=c(3,0.5,0))
axis(3, at=c(7.5, 7.7, 7.9, 8.1, 8.3), mgp=c(3,0.5,0),
     labels=c("","","","",""), tcl=-0.25)

# Now add all the remaining text:
xvalP=xLimpH[1]+0.36
mtext(expression(bolditalic(P)), side=3, line=2, at=xvalP,
      font=2, cex=cexVal)
mtext("CO2", side=3, line=1.8, at=xvalP+0.08, font=2, cex=cexVal*0.7)    

mtext(substitute(bold(" (" * mu * "atm)")), side=3, line=1.85,
      at=xvalP+0.27, font=2, cex=cexVal)

mtext("pH", side=3, line=2, at=7.88, font=2, cex=cexVal)

mtext("Depth zone (m)", side=3, line=1, at=xLimpH[1]-0.38, font=2,
      cex=cexVal)   
mtext("Description", side=3, line=0, at=xLimpH[1]-0.32, font=2,
      cex=cexVal)  
axis(2, at= as.numeric(row.names(zones)), labels=zones$depthRange,
     las=1)
axis(2, at= as.numeric(row.names(zones))-0.38, labels=zones$zoneName,
     las=1, tick=FALSE)
# These need to be added manually else get cut off:
mtext(zones$zoneName[n], side=2, line=1, at=0.62, las=2,
      cex=cexVal/1.2)
mtext(zones$MoreSpecies[n], side=4, line=1, at=0.62, las=2,
      cex=cexVal/1.2)

mtext("Example organisms", side=3, line=1, at=xLimpH[2]+0.48, font=2,
      cex=cexVal)

axis(4, at= as.numeric(row.names(zones)), labels=zones$Species, las=1)
axis(4, at= as.numeric(row.names(zones))-0.38,
     labels=zones$MoreSpecies, las=1, tick=FALSE)
    
dev.off()

  }             # end of loop to make multiple figures
