# Supplementary material for: Effects of Ocean Acidification on Temperate Coastal Marine Ecosystems and Fisheries in the Northeast Pacific
Source: PLoS One. 2015 Feb 11;10(2):e0117533. doi: 10.1371/journal.pone.0117533 (PMC4324998; doi:10.1371/journal.pone.0117533)
Supplement: S3 Code — The S1 data are required to generate this figure. (R) [file pone.0117533.s008.r]

#  R code to produce Figure 3 of
#  "Effects of ocean acidification on temperate coastal marine
#  ecosystems and Fisheries in the northeast Pacific"
#  by Rowan Haigh, Debby Ianson, Carrie A. Holt, Holly E. Neate and
#  Andrew M. Edwards, PLOS ONE. For issues with the code please contact
#  Rowan Haigh, Rowan.Haigh@dfo-mpo.gc.ca
#  Code finalised in November 2014, under R version 3.1.0.
#  to run this code download supporting information Data S1 
#  and rename the data "fig3qdata.csv"
#
#plotBox--------------------------------2011-12-15
# Modified boxplot with quantile whiskers.
#-----------------------------------------------RH
plotBox = function (x, ..., range=1.5, width=NULL, varwidth=FALSE, 
    notch=FALSE, outline=TRUE, names, plot=TRUE, 
    border=par("fg"), col=NULL, log="", 
    pars=list(boxwex=0.8, staplewex=0.5, outwex=0.5, whisklty=1), 
    horizontal=FALSE, add=FALSE, at=NULL,
    quants=c(0.025,0.25,0.5,0.75,0.975), outliers=FALSE) 
{
	# RH tweaks for non-list inputs (e.g., vectors)
	if (!is.list(x)) {
		xnam = gsub(" ","",deparse(substitute(x)))
		x = list(x); attr(x,"names") <- xnam }
	#----------------------------------------------
    args <- list(x, ...)
    namedargs <- if (!is.null(attributes(args)$names)) 
        attributes(args)$names != ""
    else rep(FALSE, length.out = length(args))
    groups <- if (is.list(x)) 
        x
    else args[!namedargs]
    if (0L == (n <- length(groups))) 
        stop("invalid first argument")
    if (length(class(groups))) 
        groups <- unclass(groups)
    if (!missing(names)) 
        attr(groups, "names") <- names
    else {
        if (is.null(attr(groups, "names"))) 
            attr(groups, "names") <- 1L:n
        names <- attr(groups, "names")
    }
    cls <- sapply(groups, function(x) class(x)[1L])
    cl <- if (all(cls == cls[1L])) 
        cls[1L]
    else NULL
    for (i in 1L:n) groups[i] <- list(boxplot.stats(unclass(groups[[i]]), 
        range))
    stats <- matrix(0, nrow = 5L, ncol = n)
    conf <- matrix(0, nrow = 2L, ncol = n)
    ng <- out <- group <- numeric(0L)
    ct <- 1
    for (i in groups) {
        stats[, ct] <- i$stats
        conf[, ct] <- i$conf
        ng <- c(ng, i$n)
        if ((lo <- length(i$out))) {
            out <- c(out, i$out)
            group <- c(group, rep.int(ct, lo))
        }
        ct <- ct + 1
    }
    #----RH tweaks for qantile plots----
    stats = sapply(x,quantile,quants,na.rm=TRUE)
    if (!outliers) {
    	out = NULL; group = NULL }
    #-----------------------------------
    if (length(cl) && cl != "numeric") 
        oldClass(stats) <- cl
    z <- list(stats = stats, n = ng, conf = conf, out = out, 
        group = group, names = names)
    if (plot) {
        if (is.null(pars$boxfill) && is.null(args$boxfill)) 
            pars$boxfill <- col
        do.call("bxp", c(list(z, notch = notch, width = width, 
            varwidth = varwidth, log = log, border = border, 
            pars = pars, outline = outline, horizontal = horizontal, 
            add = add, at = at), args[namedargs]))
        invisible(z)
    }
    else z 
    invisible(x)}
#~~~~~~~~~~~~~~~~~~~~~~~~~~~~~~~~~~~~~~~~~~plotBox


#makeFig3-------------------------------2014-11-12
# Figure 3 -- Depth distributions of fisheries species.
#-----------------------------------------------RH
makeFig3 = function(dat, type="qdata", quants=c(0.025, 0.25, 0.5, 0.75, 0.975), simpleSpp,
	xlim=NULL, ylim=c(0,750), eps=FALSE, png=FALSE, cex.fig=1, arial=FALSE )
{
	oldpar=par(no.readonly=TRUE); on.exit(par(oldpar))

	makeBox = function(x,y,col) {
		xpol = c(x,rev(x))
		ypol = c(y[1],y[1],y[2],y[2])
		polygon(xpol,ypol,border=FALSE,col=col)
		if (length(y)>2) 
			segments(mean(x),y[2],mean(x),y[3],col=col,lwd=1)
	}

	if (type=="qdata")
		shebang = sapply(dat, function(x,q){quantile(x,q)}, q=quants, simplify=FALSE)
	else
		shebang = sapply(dat, function(x,q){quantile(x$depth,q)}, q=quants, simplify=FALSE)

	if (arial) {
		require(extrafont)      # for using Arial
		loadfonts(device="postscript", quiet=TRUE)
		#loadfonts(device="pdf", quiet=TRUE)
	}

	fish = names(dat); nfish=length(fish)
	zfish = 1:nfish
	fishClrs   = c("antiquewhite","navy")
	fishClrs = rep(fishClrs,nfish)[1:nfish]
	meddeps = sapply(dat[zfish],median)
	#sushi = sapply(strsplit(names(sort(meddeps)),"\\."),function(y){y[1]}) # order fish by median
	sushi = names(sort(meddeps))
	names(fishClrs) = sushi
	
	onam = "figure3"
	if (eps) {
		if (arial)
			postscript(file=paste0(onam,"-arial.eps"),width=6.8,height=7,paper="special",horizontal=FALSE,family="Arial")
		else
			postscript(file=paste0(onam,".eps"),width=6.8,height=7,paper="special",horizontal=FALSE,family="Helvetica")
		par(mfrow=c(1,1),mar=c(0.25,3,1.5,0),oma=c(0,0,0,0),mgp=c(1.75,0.5,0),cex=cex.fig)
	} else if(png) {
		png(filename=paste0(onam,".png"),width=6.8*200,height=7.0*200,res=200)
		par(mfrow=c(1,1),mar=c(0.25,3,1.5,0),oma=c(0,0,0,0),mgp=c(1.75,0.5,0),cex=cex.fig)
	} else {
		par(mfrow=c(1,1),mar=c(1,3,2,0.5),oma=c(0,0,0,0),mgp=c(1.75,0.5,0))
	}
	if (is.null(xlim)) xlim=c(1.4,nfish+1)

	plotBox(dat[sushi],xlim=xlim,ylim=rev(ylim),boxwex=.6,axes=FALSE,xlab="",ylab="",quants=quants,
		boxcol="ghostwhite",boxfill="transparent",staplecol="ghostwhite",whiskcol="ghostwhite",medcol="black")
	#segments(1:nfish,rep(0,nfish),1:nfish,rep(500,nfish),lty=3,col="gainsboro",lwd=0.25)
	ypco = c(0,20,50,125,200,330,500,800,1200,1600); npco=length(ypco)
	segments(x0=rep(0,npco),y0=ypco,x1=rep(nfish+0.5,npco),y1=ypco,lty=2,col="grey") # pCO2/pH zones
	plotBox(dat[sushi],xlim=xlim,ylim=rev(ylim),axes=FALSE,xlab="",ylab="",quants=quants,add=TRUE,
		boxwex=.6,boxfill=fishClrs,staplecol="black",whiskcol="black",
		boxlwd=1,whisklwd=1.5,staplelwd=1.5,medcol=c("black","gainsboro"))#,xaxs="i")#,yaxs="i")

	maxdep = round(sapply(dat[sushi],function(x){if (all(is.na(x))) 0 else quantile(x,rev(quants)[1],na.rm=TRUE)}))
	names(maxdep) = sushi
	isdeep = maxdep>ylim[2]
	if (any(isdeep)) {
		segments((1:nfish)[isdeep],rep(ylim[2],sum(isdeep)),(1:nfish)[isdeep],rep(par()$usr[3],sum(isdeep)),lty=3,col="white",lwd=2)
		text((1:nfish)[isdeep]+0.05,par()$usr[3]-diff(ylim)*0.001,maxdep[isdeep],adj=c(0,0),font=2,cex=0.9,col=1)#fishClrs[isdeep],cex=0.9)
	}
	axis(2,at=seq(0,ylim[2],50))
	text((1:nfish)-0.1,-scaleVec(c(0,.10*ylim[2],ylim[2]),0,-ylim[1])[2],gsub("\\."," ",sushi),srt=50,adj=c(0,0),cex=.9)
	mtext("Depth (m)",side=2,line=1.8,cex=1.2,las=0)
	mtext("Species Groups",side=3,line=0.25,cex=1.2)
	if (eps|png) dev.off()
}

#===FIGURES==================================================
# Maximum dimension: 17.35 cm W x 23.35 cm H  (6.83" x 9.19")
#============================================================
fig3data = read.csv("fig3qdata.csv"); row.names(fig3data) = paste0(format(seq(0,100,0.5),trim=T),"%")
makeFig3(dat=fig3data,ylim=c(-45,500),eps=T,png=F,cex.fig=0.8,quants=c(0.025, 0.25, 0.5, 0.75, 0.975),arial=FALSE)
